# Supplementary material for: Nettle, a Long-Known Fiber Plant with New Perspectives
Source: Materials (Basel). 2022 Jun 17;15(12):4288. doi: 10.3390/ma15124288 (PMC9230748; doi:10.3390/ma15124288)
Supplement: Supplementary file 1 [file materials-15-04288-s001.zip]

Archive with 1 entries (1 files):
- materials-1731520-supplementary.pdf
